# Supplementary material for: Investigation of the Therapeutic Effect of Total Alkaloids of Corydalis saxicola Bunting on CCl4-Induced Liver Fibrosis in Rats by LC/MS-Based Metabolomics Analysis and Network Pharmacology
Source: Metabolites. 2022 Dec 21;13(1):9. doi: 10.3390/metabo13010009 (PMC9866371; doi:10.3390/metabo13010009)
Supplement: Supplementary file 1 [file metabolites-13-00009-s001.zip]

Archive with 1 entries (1 files):
- metabolites-2054450-supplementary.pdf
